# Supplementary material for: Designing life science assessments in the era of generative artificial intelligence
Source: PLoS One. 2026 Apr 2;21(4):e0346127. doi: 10.1371/journal.pone.0346127 (PMC13046120; doi:10.1371/journal.pone.0346127)
Supplement: S2 Dataset — (ZIP) [file pone.0346127.s002.zip]

Archive with 26 entries (25 files):
- Figure Data/
- __MACOSX/._Figure Data
- Figure Data/Figure 1B.csv
- __MACOSX/Figure Data/._Figure 1B.csv
- Figure Data/Figure 4C.csv
- __MACOSX/Figure Data/._Figure 4C.csv
- Figure Data/Figure 4B.csv
- __MACOSX/Figure Data/._Figure 4B.csv
- Figure Data/Figure 4D.csv
- __MACOSX/Figure Data/._Figure 4D.csv
- Figure Data/Figure 4F.csv
- __MACOSX/Figure Data/._Figure 4F.csv
- Figure Data/Figure 3D.csv
- __MACOSX/Figure Data/._Figure 3D.csv
- Figure Data/Figure 2A.csv
- __MACOSX/Figure Data/._Figure 2A.csv
- Figure Data/Figure 2C.csv
- __MACOSX/Figure Data/._Figure 2C.csv
- Figure Data/Figure 2B.csv
- __MACOSX/Figure Data/._Figure 2B.csv
- Figure Data/Figure 3B.csv
- __MACOSX/Figure Data/._Figure 3B.csv
- Figure Data/Figure 3C.csv
- __MACOSX/Figure Data/._Figure 3C.csv
- Figure Data/Figure 2D.csv
- __MACOSX/Figure Data/._Figure 2D.csv
