# Supplementary material for: Designing life science assessments in the era of generative artificial intelligence
Source: PLoS One. 2026 Apr 2;21(4):e0346127. doi: 10.1371/journal.pone.0346127 (PMC13046120; doi:10.1371/journal.pone.0346127)
Supplement: S2 Dataset — (ZIP) [file pone.0346127.s002.zip › Figure Data/Figure 4C.csv]

Understand	Apply
0.38333333	0.25000000
0.33333333	0.25000000
0.38333333	0.25000000
0.31666667	0.25000000
0.48333333	0.25000000
0.38333333	0.25000000
0.60000000	0.33333333
0.60000000	0.33333333
0.41666667	0.25000000
0.38333333	0.22222222
0.41666667	0.25000000
0.41666667	0.16666667
0.41666667	0.25000000
0.60000000	0.33333333
0.41666667	0.25000000
0.41666667	0.22222222
0.38333333	0.22222222
0.38333333	0.22222222
0.38333333	0.25000000
0.38333333	0.25000000
