# Supplementary material for: Designing life science assessments in the era of generative artificial intelligence
Source: PLoS One. 2026 Apr 2;21(4):e0346127. doi: 10.1371/journal.pone.0346127 (PMC13046120; doi:10.1371/journal.pone.0346127)
Supplement: S2 Dataset — (ZIP) [file pone.0346127.s002.zip › Figure Data/Figure 4B.csv]

Full	Minimal
0.49019608	0.45098039
0.43137255	0.70588235
0.49019608	0.70588235
0.54901961	0.47058824
0.49019608	0.45098039
0.50980392	0.50980392
0.50980392	0.47058824
0.70588235	0.47058824
0.50980392	0.49019608
0.49019608	0.49019608
