# Supplementary material for: Designing life science assessments in the era of generative artificial intelligence
Source: PLoS One. 2026 Apr 2;21(4):e0346127. doi: 10.1371/journal.pone.0346127 (PMC13046120; doi:10.1371/journal.pone.0346127)
Supplement: S2 Dataset — (ZIP) [file pone.0346127.s002.zip › Figure Data/Figure 2C.csv]

ChatGPT	Student
0.63690476	0.89285714
0.77380952	0.69642857
0.62500000	0.92142857
0.91666666	0.81547619
0.69047619	0.67261905
0.70238095	0.92857143
0.74404762	0.98809524
0.88095238	0.76190476
0.56547619	0.87380952
0.79761905	0.76190476
