# Supplementary material for: Designing life science assessments in the era of generative artificial intelligence
Source: PLoS One. 2026 Apr 2;21(4):e0346127. doi: 10.1371/journal.pone.0346127 (PMC13046120; doi:10.1371/journal.pone.0346127)
Supplement: S2 Dataset — (ZIP) [file pone.0346127.s002.zip › Figure Data/Figure 2B.csv]

	Student	Student	Student	Student	Student	Student	Student	Student	Student	Student	Student	Student	Student	Student	Student	Student	Student	Student	Student	Student	Student	Student	Student	Student	Student	Student	Student	Student	Student	Student	Student	Student	Student	Student	Student	Student	Student	Student	Student	Student	Student	Student	Student	Student	Student	Student	Student	Student	Student
Understand	0.50000000	0.58333333	0.66666667	0.75000000	0.75000000	0.83333333	0.83333333	0.91666667	1	1.00000000	0.46666667	0.53333333	1.00000000	1	0.86666667	1	0.73333333	0.86666667	1	0.73333333
Apply	0.00000000	0.66666667	1.00000000	1.00000000	1.00000000	1.00000000	1.00000000	1.00000000	1	1.00000000	1.00000000	0.00000000	1.00000000	1	0.66666667	1	0.00000000	1.00000000	1	1.00000000	1	0.00000000	1	1	1.00000000	1.00000000	0	1.00000000	1	0	0.33333333	0.33333333	1	1	1.00000000	0.66666667	0.88888889	1	1	1.00000000	1.00000000	0.66666667	1.00000000	1	1	0.33333333	1.00000000	1	0.33333333
Analyze	1.00000000	0.46666667	1.00000000	1.00000000	1.00000000	1.00000000	0.60000000	0.33333333	1	1.00000000
[truncated: 171 more columns]
