# Supplementary material for: Designing life science assessments in the era of generative artificial intelligence
Source: PLoS One. 2026 Apr 2;21(4):e0346127. doi: 10.1371/journal.pone.0346127 (PMC13046120; doi:10.1371/journal.pone.0346127)
Supplement: S2 Dataset — (ZIP) [file pone.0346127.s002.zip › Figure Data/Figure 3B.csv]

Schematized	Primary
0.66666667	0.61538462
0.24358974	0.71794872
0.24358974	0.20512820
0.26923077	0.69230769
0.17948718	0.61538462
0.75641026	0.25641026
0.20512820	0.25641026
0.66666667	0.57692308
0.25641026	0.17948718
0.25641026	0.20512820
