# Supplementary material for: Designing life science assessments in the era of generative artificial intelligence
Source: PLoS One. 2026 Apr 2;21(4):e0346127. doi: 10.1371/journal.pone.0346127 (PMC13046120; doi:10.1371/journal.pone.0346127)
Supplement: S2 Dataset — (ZIP) [file pone.0346127.s002.zip › Figure Data/Figure 2D.csv]

Chromatin Remodelling	16.0
Competitive Inhibition	15.0
Inhibits EATSUM	6.0
PTM at EATSUM	3.0
